# Supplementary material for: Magnesium may be a key nutrient mechanism related to Fusarium wilt resistance: a new banana cultivar (Zhongjiao No. 9)
Source: PeerJ. 2021 Apr 5;9:e11141. doi: 10.7717/peerj.11141 (PMC8029668; doi:10.7717/peerj.11141)
Supplement: Supplemental Information 1 [file peerj-09-11141-s001.csv]

Supplementary table 1 Fresh weight of the Zhongjiao NO.9
	Plant crop (kg/plant)							Ratoon crop (kg/plant)
	Roots	Corms	Pseudostems	Leaves	Fingers	Bunches		Roots	Corms	Pseudostems	Leaves
Plant 1	2.28	18.8	35.18	8.42	28.72	3.45		0.18	2.15	5.7	1.06
Plant 2	2.44	17.5	39.44	8.9	26.39	3.04		N.a.	3.1	11.5	2.24
Plant 3	2.24	18.26	38.76	8.6	24.64	3.22		N.a.	5.18	10.09	2.15
Plant 4	2.06	13.98	37.84	8.6	26.15	2.89		0.44	1.66	5.24	1.7
Plant 5	1.7	15.76	39.2	9.4	25.64	3.22		0.29	2.29	5.7	1.26
n.a. = data not available.
Supplementary table 2 Nutrient concentrations in different organs of the plant crops
Plant crop		N g/kg	P g/kg	K g/kg	Ca g/kg	Mg g/kg	S g/kg	Cu mg/kg	Zn mg/kg	Fe mg/kg	Mn mg/kg	B mg/kg	Mo mg/kg	Moisture %
Leaves	Plant 1	18.99	1.59	19.5	16.49	4.84	1.29	6.17	18.93	117.53	2597.9	13.32	0.15	82.9
	Plant 2	19.28	1.58	19.81	17.78	4.86	1.32	9.08	19.8	153.88	3081.8	14.61	0.12	81
	Plant 3	20.88	1.71	16.5	16.12	4.66	1.37	7.44	19.72	125	2864.75	12.67	0.13	80.2
	Plant 4	20.23	1.54	18	14.28	4.42	1.35	7.08	22.03	143.78	2748.05	14.23	0.13	80.5
	Plant 5	17.32	1.38	14.88	17.49	5.24	1.16	8.35	19.29	165.39	2586.25	12.02	0.13	81.5
Pseudostems	Plant 1	8.8	1.09	58.25	9.98	5.64	0.58	5.99	8.64	320.69	540	13.32	0.23	94.3
	Plant 2	10.33	1.12	64.25	7.15	5.65	0.71	6.54	8.04	231.63	410.88	14.48	0.24	94.4
	Plant 3	8.8	1.02	51.5	11.44	5.82	0.65	8.53	13.06	263.33	604.58	12.28	0.26	94.2
	Plant 4	7.64	0.93	59	10.49	6.59	0.66	9.44	15	259.9	533	12.54	0.26	94.5
	Plant 5	6.33	0.89	49.25	9.35	7.27	0.7	6.72	6.3	224.19	398.8	10.34	0.22	93.2
Corms	Plant 1	6.04	0.56	35.94	3.01	3.76	0.26	5.45	47.71	345.13	306.72	6.01	0.12	88.3
	Plant 2	6.11	0.59	36.06	3.54	3.79	0.25	5.99	54.32	217.49	364.91	5.69	0.1	87.6
	Plant 3	6.62	0.72	43.69	4.66	4.18	0.26	8.17	78	299.1	434.21	7.63	0.12	91.7
	Plant 4	5.89	0.5	40.44	4.21	4.38	0.28	5.99	54.73	266.77	425.29	6.46	0.13	90.2
	Plant 5	6.4	0.48	40.75	3.61	4.21	0.27	5.99	57.61	330.99	395.21	5.49	0.11	88.6
Roots	Plant 1	7.93	0.74	57.75	4.94	3.24	0.49	9.44	23.14	1298.4	295.83	8.15	0.11	93.5
	Plant 2	7.57	0.77	60	4.92	3.3	0.34	9.44	23.31	1288.3	296.92	8.47	0.13	91.1
	Plant 3	7.57	0.77	56.5	4.59	3.62	0.38	9.8	24.72	1239.85	330.84	8.28	0.14	91.9
	Plant 4	8.22	0.62	55.75	4.95	3.47	0.4	8.89	18.93	1308.5	268.91	8.34	0.14	90.9
	Plant 5	7.13	0.64	56.25	4.44	2.75	0.41	9.26	21.4	1397.4	284.94	8.02	0.17	91.4
Bunches	Plant 1	17.1	3.56	95	4.08	1.78	2.53	5.08	27.52	125.59	354.8	31.07	0.55	94.3
	Plant 2	18.12	3.44	95.25	3.74	1.93	2.83	4.18	22.9	90.46	295.83	29.26	0.5	93.1
	Plant 3	17.03	3.62	99	3.55	1.49	3.25	4.18	21.27	74.91	306.56	30.04	0.51	94.3
	Plant 4	17.25	3.11	87.5	3.88	1.47	2.65	3.99	19.18	94.7	294.43	29.78	0.46	94.1
	Plant 5	17.25	3.36	92.75	3.46	1.69	3.32	3.99	16.03	72.29	247.59	25.5	0.64	93.3
Fingers	Plant 1	4.29	0.99	14.19	0.19	0.78	0.25	3.45	3.94	9.08	22.5	5.23	0.12	82.8
	Plant 2	4.29	0.95	14	0.2	0.81	0.25	3.81	4.95	10.29	22.89	5.88	0.13	81.9
	Plant 3	3.57	1	14.13	0.14	0.75	0.25	3.63	4.08	9.28	16.43	3.94	0.12	81.3
	Plant 4	3.27	0.89	15.06	0.16	0.66	0.22	3.63	3.81	8.47	16.2	5.23	0.12	82
	Plant 5	3.64	1.08	19.06	0.21	0.77	0.25	4.18	4.19	8.27	16.28	5.49	0.13	81.5
Supplementary table 3 Nutrient concentrations in different organs of the ratoon crops
Ratoon crop		N g/kg	P g/kg	K g/kg	Ca g/kg	Mg g/kg	S g/kg	Cu mg/kg	Zn mg/kg	Fe mg/kg	Mn mg/kg	B mg/kg	Mo mg/kg	Moisture %
Leaves	Plant 1	21.61	1.78	28.31	1.73	2.05	0.91	8.17	18.63	174.07	283.68	11.5	0.2	83.6
	Plant 2	22.92	2.05	32.25	2.55	2.58	1.01	9.08	17.49	256.27	306.23	14.1	0.2	86.9
	Plant 3	25.25	2.61	35.31	4.34	2.35	1.1	10.53	17.66	186.39	366.78	14.74	0.27	86.2
	Plant 4	21.47	1.98	31.13	2.38	2.12	1.04	9.62	21.84	230.9	396.48	12.67	0.21	87.8
	Plant 5	19.94	2.17	33.31	2.17	2.18	0.9	8.89	18.82	275.55	245.18	11.76	0.21	87.9
Pseudostems	Plant 1	13.24	3.06	70.75	3.91	2.87	0.35	8.71	10.95	229.04	286	14.74	0.22	96.8
	Plant 2	12.44	2.8	65.75	4.59	2.93	0.39	9.08	9.81	265.45	419.8	15.91	0.22	96.6
	Plant 3	15.35	3.91	87.5	5.95	2.94	0.43	10.53	13.09	293.43	524.83	16.82	0.24	97.4
	Plant 4	16.66	4.19	87.75	5.03	2.96	0.54	10.89	17.57	270.81	554.03	15.39	0.25	97.1
	Plant 5	13.97	3.28	72.75	4.06	2.69	0.57	9.26	13.31	246.77	356.03	13.84	0.26	96.5
Corms	Plant 1	9.24	1.37	30.56	1.47	2.45	0.32	5.99	15.65	234.66	202.47	5.69	0.11	93.4
	Plant 2	8.37	1.29	29.06	1.39	1.76	0.34	5.63	16.57	192.65	325.55	4.97	0.18	92.1
	Plant 3	9.68	1.65	34.25	1.73	1.86	0.51	6.54	21.02	236.07	358.69	5.82	0.18	92
	Plant 4	10.04	1.73	35.75	1.32	2.36	0.51	7.26	20.48	181.34	245.72	5.82	0.2	92.2
	Plant 5	9.53	1.66	31.13	1.36	1.95	0.49	6.17	17.24	154.28	292.98	5.88	0.21	91.9
Roots	Plant 1	11.72	2.29	73	4.22	2.87	0.84	19.64	32.08	2591.95	284.13	10.55	0.14	93.2
	Plant 2	12.37	2.37	71.5	4.01	2.48	0.86	16.16	32.24	3685.5	304.39	10.94	0.12	94
	Plant 3	12.22	2.24	74	5.88	3.13	0.83	17.06	33.49	2584.85	375.18	10.68	0.16	93.4
	Plant 4	11.35	1.98	68	4.13	2.91	0.61	12.53	27.14	2496	283.22	10.35	0.14	92.2
	Plant 5	11.93	2.33	62.5	4.24	2.74	0.67	14.7	34.77	3826.85	296.61	10.55	0.13	92.3
